# Supplementary material for: Largest known madtsoiid snake from warm Eocene period of India suggests intercontinental Gondwana dispersal
Source: Sci Rep. 2024 Apr 18;14:8054. doi: 10.1038/s41598-024-58377-0 (PMC11549349; doi:10.1038/s41598-024-58377-0)
Supplement: Supplementary file 2 — Supplementary Information 2. [file 41598_2024_58377_MOESM2_ESM.txt]

taxname =;
xread
785 72
&[numeric]
Varanus_exanthematicus       11000002000011000000?21101?1100010000??00?0?2200??000??0400000002120?0??20?0?0?0??01000100?2??0101??000000??011000000??0001?001011?00?0?000?00001?000100000?00?0??0?010200??22?1200120010?2?00000??0101002?0000000?000011110010020220???00000?000001111001101??0?010?????0?0011031??103?0000000101020?0??0??020?0??0100001?1?01?131?00000?0?????1??001110000?011010200??000000010100?00001000000??0001?0111000?0000010????????0??0???000001010?0?1100??00001013?0010?0?100100110?0041?00001?0000010100210001011011201002001110??0?0?00000??002?010001000?11000002312211000001101010001??0???000002100?111??110?00400002021411001000000000000000000300003120000?2001000000101111000100000?2000010011000000000010?011401110?000010000?00?11001110?400???110?0?0100?001001024??????001?04?110110000000?11?000000?000
Rena_sp                      100000120110??01001111011????00100010??130002410??00???2??00?10012?0110?1??????1???????????????10000???0?0002??1?1??210?000?1?0?00010??00????0000?00?20002001002?0001?00?1?????????????????????????1???????1???????????1??00130040?400010111102101?11000?20010000210????000101000200202?0??000010?0001010?????0?0??0100103?0??1?13100?01000?????1??1??????????????????????1?????0010001000????12?1?1??0010??0401?011?00000000?00000010012???110???01010011?20120?011000121?0??11?1?1??0??0???0?0000120113?1?010101201001?210??0?010?00101??010?000001000???????00?00111000000011011001?01???00?002100??01???????04440401?11?1001310??001010110?11130000???001??????02??????????1?????1????0?12??01??01001??01???????????????????011???????????????????000?0?0000000??11024???0??001?04?1101??0?11?011000002100000
Typhlops_jamaicensis         1000??1201????01001101011????00000010??130002410??00???2??100?0012?0?10?1??????1???????????????10000???0?00011?1?1??200?0?0????1???30?????????????00?2000200?002????1??0?1?????????????????????????1???????1???????????1??101300402400020111102103111000?20?1?00011?????00010??002002?0?0??0??010????101?????40??????0110?????1?1310??01000?????1??1??????????0???????????1?????001000?000????1211?1???010??0401?011?00010000?0?010010012???110???0001001102013??1110001211???11??240?0??1???0?0?02?00??0?1?012000?010010110????010?001110001??100001000?????30???0101?000000011011001?0????00?0020?0??01???????04441?01?11?1011310??0?1010?10?11130000???001??????02??????????1?????1????1?????1???1???????1???????????????????1?????????????????????000?0?0000000??110????????????????1?1??0?01??10000002110000
Typhlophis_squamosus         100???1201????0?100?11?11????001001?0??2100?2410??00???2??01?10012?0110?1??????1???????????????10000???0?0002??1?0??200?0?0?1??1???30????????10???00??20???????3????1????1?????????????????????????1???????1???????????1??10130000?40002?111102102111000020?1000031?????00010??002001?2?0??00??10?0???01??1???0?0????0110?????1?131??001000?????1??001001021?00??2?2010?011?????10???0?200????1100?0???0?0??0401?011?00000000?0?01?01??12????00???00000011??0120?0110001211???11?1?2??0??0???0?0000??3????1?013????0100?0110????010?001010001??200001000?????30???01111000000011011101?01???00?0????????????????04441301?11??011?1?????1010??0?111??000???0????????0??????????????????????1?????1???1???????????????????????????1?????????????????????000?0?0000000??100??????????????????????011??1100?0?210000?
Liotyphlops_albirostris      100???1201????0?100111?11????001001?0??2100?2410??00???2??01?10012?0110?1??????1???????????????10000????00002??1?1??200?0?0?1??1???30????????10???00??20???????3????1????1?????????????????????????1???????1???????????1??10130000?40002?111102102111000020?10001310????00010??002001?2?0??00?010?0???01??1???0?0????0110????01?131??001000?????1??001001021?00??2?2010?011?????10010?1100????1110?0???0?0??0401?011?00000000?0?01?01??12????10???00000011??0120?0110001211???11?1?2??0??0???0?0000??3????1?012????0100?0110????010?001010001??200001000?????30???01111000000011011101?01???00?0????????????????04441301?11?1001310??0?1010?00?11130000???0????????0??????????????????????1?????0???1???????1???????????????????1?????????????????????000?0?0000000??100?????????????????????0011??1100?0?210000?
Anilius_scytale              11000??0011001100001010111?10001000100000000231100000201??01010013?001001??????1???????????????10001?010000101?1?2??201?000?1101111200?11???30000?00?2000200100210001?0021?????????????????????????1???????0?00000?00001??101300002100000111102100111000020010011310??00000101?0020020201?0000010?0300010?0004112000100003?00?01131000000000????0100010???00??0??2?2010?001?????000120100?????110010?00010??01011111?10010000001100010011???110?000100000102012012110001211011111121?00?02??11?0100??3??????1??1?0?000100?00?21?1101011?1000?0?00???1??0?10?22000212211101000111012101?00100000001??0??01???????04442301?11?1011310??001011110?11130000???001??????02??????????1?????1????0?12??0???01??1???1???????????????????0?1???????????????????000?0?0000000??11024????????1?0???101??10111110000012110100
Cylindrophis_ruffus          11000??001100110000101011????001000100000000231100000021??01010013?0010002?0???1???????????????10001??10000101?1?2??201?000?1101111201?11??031000?00??000210100210001?0011???0?????????????????????1???????0?20100?00001??101300002010000111102100111100021010011310??0000010100020120201?000?010?0300010?0004112000100003?00?01131000000000????010001002011100??2?2010?001?????000120100?????110010?00000??010101110100000010011?0010011???110?000010210102012012110001211011111121?000?1?11010100110011?0?0111012000000200?2101100011?100010?00???1??0????22000?02211101000111012101?0010000001???0??01???????04440301?11?1011310??001011110?11130000???001??????02??????????1?????1????0?12??0???01001???1???????????????????0?1???????????????????000?0?0000000??11024???????01?04?110???11111110000011110100
Anomochilus_leonardi         110000?0011001100001010111?10001000100000000231100000021??01010013?001001??????1???????????????10000?010000011?1?2??201?000?10?1001201?11??000001?00?2000200100200001?0011?????????????????????????1???????1???????0???1??10130000220000?111102100011000020011011110??0000010100021120201??000010?0300010?00041110?0100003?00?1?13100000000?????1??001????00?00??2?20???0?1?????000110100?????110010?00000??01011111?0000000100?010010012???110?0?0110100102012012110001211011112121?000?0?10010100120113?1?011101200010?200?2101100011?100011?000001000????02000?011111010001110?2101?00???0000????????????????0????301?11???11310????10????0?111?0000???0????????0??????????????????????0?12??0???01??1???1???????????????????0?????????????????????000?0?0000000??110??????????????????????011?11000?01?11?000
Uropeltis_melanogaster       10000001010001100001010111?11001000100000000231100000022??01010013?011011??????1???????????????10001??2000002??1?2??201?00??1101011200?11??030000?00??000200110210001?0011?????????????????????????1???????1???????????1??101300002400000111102100011000020010011010??000001010?021120001??000?10?0??0010?000?1110?0100033000?1?131000000000????1??00100?100?00??2?2010?001?????2001?0?00?????110010?00??0??01010111?0000000100?100010012???120???0???20??0201201211000121101111?101?000?1??00?0100120111?1?0111012000100200?01?1100011?100010?00???1??0????13000?02111111000111012101?00???00001???0??01???????04430?01?11?10113??????10????0?111300?????001??????02??????????1?????1????1?????1???1???????????????????????????1?????????????????????000?0?0000000??110????????????????1????1011?1100010?1110100
Xenopeltis_unicolor          11001??001100110000102011????00100010000?000231100000121??01010013?001001??????1???????????????10001?010000011?1?2??212?000?2??1??0?0??11???31000?00??00?221101200?01?0011?????????????????????????1???????0?20310?010?1??101301202000000011103100111100120012011010??00000101?0020120202?000?010?030?010?010411200010110???0?02131100010100??0?020001002011100??2?2010?111?????000220100?????110010?00010??01010112110010000001100010012???100?00000000010201201011000121111?110111?1???0?01?10?001201?0?1?012000?120100200?21211011?1?100010?010?01000?00?2000?41441?001010101112101?10100000001??0??01???????04440301?11?1011310??001011110?111300002??001??????02??????????1?????1????1?????1???1???????1???????????????????1?????????????????????000?0?0000000??11024???0??001?04?110???01111?100000?1110000
Loxocemus_bicolor            11001??001110110000102011????001000100000000231100000111??01010013?0010002?0???1???????????????10001??20000011?1?2??211?000?2??1??1201?1100030000?00??000201101200?01?0011???1?????????????????????1???????0?20310?010?1??101301402000000011103100111100121012011010??0000010100020120202?000?010?030?010?010411200010110??00?02131100010100??0?020001002011000??2?2010?211?????000220100?????110010?00010??01010112110010001011100010111???100?000100010102012010110001211011111121?100?0?11010100110111?1?011101?020100200?2111101011?100010?010001000?10?23000113211111010111012101?1010000001???0??01???????04442?01?11?1011310?1001011110?1113000021?001??????02??????????1?????1????1?????1???11??????1???????????????????1?????????????????????00100?0000000??11024???????01?04?110???011110100000?1110000
Aspidites_melanocephalus     11001??001110110000102011????001000102?0?000231101000121??01010012?0010101?1???1???????????????10001??20000011?1?0??211?000?2??1??1202?1100030000?00??000230100201?01?0021???1?????????????????????1???????0?20311?010?1??001301402020100001113100111000120010011010??00001101?0020120202?000?010?0???000?000411200010120???0?02131100210100??1?020001002011100??2?2010?211?????000?20100?????121111?01010??010301120000100010??101010111???110?1001010?0102012010111001211011111121?100?0?21010100110011?1?011100?000100100?2111101111?100010?00??????0????23010?02211111000111012101?1010000001???0??01???????04442?01?11?10113??????1011??0?11130000???001??????02??????????1?????1????0?12??1???1???????1???????????????????0?1???????????????????00110?0000000??11024???????01?04?11????01111010000011110000
Python_molurus               11001??001110110000102011????001000102?0?000221101000121??02010012?0010101?1???1???????????????10001??20000011?1?0??211?000?2??1??1202?1100030000?00??000230100201?01?0021???1?????????????????????1???????0?20310?010?1??001301402010100001113100111100120010011010??00000101?0020120202?000?010?0???001?000411210010120???0?02131100210100??1?020001002011100??2?2020?211?????000?20100?????121111?01010??010301120100110010?1101010111???100?100001010102012010111001211011111121?100?0?21010100110111?1?011101?000100100?2111101111?100010?00??????0????23010113211111000111012101?1010000001???0??01???????04442?01?11?101130011101011110?1113000021?001??????02??????????1?????1????0?12??1???1???????1???????????????????0?1???????????????????00110?0000000??11024???????01?04?11????01111010000011110000
Boa_constrictor              11001??000110120010102011????001000?1002?1002?1101000113??01010012?0110102?1???1???????????????10001??10001011?1?0??211?000?2??1??1202?1100030000?00??000230100201?01?0011???0?????????????????????1???????0?20310?010?1??00130?202030000001113100111100120110011010??00001100?002012?202?000?010?0???001?00041021101012????1?02131100210100??1?020001002011100??2?2020?001?????000?20200?????121111?01010??010311120100100010?1100011011???100?100011010102012110111001211010111121?100?0?21010100110111?0?0111012000100100?2111101111?200010?00??????0????23010?03211111000111012101?1010000001???0??01???????04442?01?11?1011300?1111011110?1113000021?001??????02??????????1?????1????0?12??1???1???????1???????????????????0?1???????????????????000?0?0000000??11024???????01?04?11?1??11111110000011110000
Lichanura_trivirgata         11001??001110120011102011????0010?0?11021000231100000222??01010012?0110102?0???1???????????????10001??10000011?1?1??212?000?2??1??1202?1100030000?00??000200100201?01?0011???0?????????????????????1???????0?20310?010?1??001301302000000001113100111000120111010010??00000101?002012?202??00?010?0300011?000411211??0110???0?02131100110100??0?020001001000?00??2?20???001?????0002?0?00?????121010?0?000??0101111211001000010?100011012???100?100001000102012010100001211011111121?1?0?0?21?10000120111?0?012101?00?2??????1111101111?200010?00??????0????23010?03211111000111012101?1010000001???0??01???????04442301?11?10113?0??1?1011?10?1113011121?001??????02??????????1?????1????0?12??1???1???????1???????????????????0?????????????????????000?0?0000000??11024???????01?04?1101??11111110000011110000
Calabaria_reinhardtii        11000?0201110120111102011????001000110000000231101000212??01010012?0110102?0???1???????????????100?0??10000011?1?0??211?000?2??1??1202?1100030000?00??000200100201?01?0011???0?????????????????????1???????0?20310?010?1??001301102000000001113100111000020110011010??0?000101?002012?202??00?010?0300011?00041111?010110???0?1?131100110100??0?1??001002000100??2?2020?001?????000220100?????121111?01010??010111121100100010??100011011???100?100101010102012110111001211011111121?100?0?20010100120113?0?0121012000100200?0111101111?100010?00??????0????23010?03211111000111012101?10???00001???0??01???????04442?01?11?10113?0??1?1011?10?1113001020?001??????02??????????1?????1????0?12??1???1???????1???????????????????0?1???????????????????00100?0000000??11024???????01?04?11?1??01111110000011110000
Eryx_colubrinus              11001??00111012?1?0102011????001000?11021000231101000213??01?10012?0110102?1???1???????????????10001??10001011?1?1??212?000?2??1??1202?1100030000?00??000??0?00201?01?0011???0?????????????????????1???????0?20310?010?1??001301402010000001113100111000120110010010??00000101?002012?202?000?010?030?021?000411200?????????0?02131100210100??1?020001002000?00??2?2020?001?????000?20200?????121010?01000??010111120100100010?1100011011???100?100000000102012110111001211011111121?100?0?21010000110111?0?012101?000100100?2111101111?200010?00??????0????23010?02211111000111012101?1010000001???0??01???????04440301?11?10113?0??101011110?1113011121?001??????02??????????1?????1????0?12??1???0???????1???????????????????0?1???????????????????000?0?0000000??11024???????01?04?11?1??11111110000011110000
Exiliboa_placata             10001?0101110130010101011????001000111020000221100000202??01010012?0110102?0???1???????????????10001??10000011?1?1??212?000?2??1?11202?1100030000?00??000200100201?01?0011???0?????????????????????1???????0?20310?010?1??001301202010000001103100111100120111011010??00000101?0020120002?000?010?0300011?000410210010110???1?02131100110100??1?020001001001100??2?2020?001?????000220100?????120010?01000??010111121100100000??100010012???100?100001001102012010111001211011110121?2?0?0?21?10100120111?0?012101?02?2??????2111101111?200010?00??????0????20000?03311111000111112101?101000000[0 1]??00??01???????0??????1?11???113??????1011????111?0000???001??????02??????????1?????1????0?12??1???1???????1???????????????????0?????????????????????000?0?0000000??110????????????????1????111111100000111?0000
Ungaliophis_continentalis    10001??001110130010102011????001000112?20000231100000221??01010012?0110002?0???1???????????????10001??10000011?1?1??212?000?2??1??1202?1100011000?00??000210100201?01?0011???0?????????????????????1???????0?20310?010?1??001301402010000001113100111100121111001010??00000101?0020120202??00??10?0300011?000411210010110???0?02131100110100??1?0200010?1?01100??2?2020?001?????000220100?????121010?01010??01011112110010000001100010012???110?10000100110?012010111001211011111121?1?0?0?21?101001201?1?1?012100?02?2??????2111101111?200010?00??????0????20010?02211101000111012101?101000000????0??01???????0??????1?11???1130????010111???111?0000???001??????02??????????1?????1????0?12??0???1???????1???????????????????0?1???????????????????000?0?0000000??110????????????????1????111111100000111?0000
Chilabothrus_striatus        11001??000110130010102011????001000?1002?100221101000112??01010012?0110102?1???1???????????????10001??10001011?1?0??211?000?2??1??1202?1100030000?00??000230100201?01?0011???0?????????????????????1???????0?20310?010?1??001301402010000001113100111100120110011010??00001101?0020120212?000?010?0300011?000410211010110???1?02131100210100??1?020001002011100??2?2020?001?????000?20200?????121111?01010??010111120100100010??100011011???100?100101010102012010111001211011111121?100?0?21010100110111?0?0121012000100100?2111101111?200010?00??????0????23010?03211111000111112101?1010000001???0??01???????04442?01?11?1011300??1?1011?10?1113000021?001??????02??????????1?????1????0?12??1???1?0?0???1???????????????????011???????????????????000?0?0000000??11024???????01?0??110???11111110000011110000
Casarea_dussumieri           11001??000110110000102011????0010?0?11022000231100000211??01010012?0110002?0???1???????????????10011??10000011?1?1??212?000?2??1?11200?0100030000?10??000200100200?01?0011???0?????????????????????1???????0?103100010?1??101300202010000111103100111100221111011010??00000101?0020120202?000?010?0???000?000411210010110??00?02131100110100??0?020001002011100??2?2010?101?????000220100?????120010?01000??01010112010010000001100010012???100?100001010102012010111001211011111121?100?0?11010100120111?0?012101?120100100?2111100111?100011?010001000????23000?03211111000111012101?101000000????0??01?????????????01?1???111300??1110111???111??000????01??????02??????????1?????1????1?????1???1???????1???????????????????1?????????????????????000?0?00000?0??110?????????????????????0111111000?0?1110000
Xenophidion_sp               11000??000110110000102011????001000110?000002?1100000221??0?010012?011001??????1???????????????100?1??2000002??1?1??212?000?2??1??1200?0100030000?10??000200100200?01?0011?????????????????????????1???????0?203100010?1??1013002020?0000111103100111100121111011210??0000?101?0020120?02?000?010?0300010?000411210010110???0?02131100110100??0?020001002011100??2?2010?001?????000220100?????120010?01000??01010111000010000?0?100010012???110?000?0001110?012010111001211011111121?0?0?0?11?10100120111?0?012100?02?2??????21111001?1?100010?010?01000????23020?03211111000111012101?10100000001?00??01???????04430301?11?1011300??0????1?10?11130000???001??????02??????????1?????1????1?????1???1???????1???????????????????1?????????????????????000?0?0000000??110?????????????????????0111111000?0?11?????
Trachyboa_boulengeri         11001??001110130000102011????0010?0?11022000231100000122??02010012?0110101?1???1???????????????10011??2000002??1?0??212?000?2??1??1202?1101011000?00??000200100201?01?0011???1?????????????????????1???????0?203100010?1??001301402020000001103100111100120010111310??00000101?0020020212?000?010?031?010?000411210010100???0?02131100210100??0?020001001011100??2?2010?201?????000220100?????121010?01000??010301121100100000??100010012???110?100002011102012110111001211011110121?2?0?0?01?10100120111?0?012100?02?2??????21211011?1?210011?010001000????13000?02311111000111112101?101000000????0??01???????04410301?11?11113??????1011??0?11130000???001??????02??????????1?????1????0?12??1???1???????1???????????????????0?1???????????????????000?0?0000000??110????????????????10???111111100000111?1011
Tropidophis_haetianus        11001??001110130000102011????0010?0?11022000231100000122??02010011?0110101?1???1???????????????10011??2000002??1?0??212?000?2??1??1202?1101011000?00??000200100201?01?0011???1?????????????????????1???????0?103100010?1??001301402020000001103100111100120010111310??00000101?0020020212?000?010?031?010?000411210010100???0?02131100210100??0?020001001011100??2?2010?101?????000220100?????121010?01000??010301121100100000??100010012???110?100002010102012110111001211011110121?2?0?0?01?10100120111?0?012101?02?2??????21211001?1?210011?010001?00????13000?03311111000111112101?101000000[0 1]???0??01???????04441?01?11?1111300??011011110?1113000021?001??????02??????????1?????1????0?12??1???0???????1???????????????????0?1???????????????????000?0?0000000??11024???????01?04?1101??111111100000111?1011
Acrochordus_granulatus       10001??01?1101??1?0102111????001??0??3?2200?2?1101000222??01?100?1?0110?01?1???1???????????????100?0??2000002??1?0??212?000?2??1??1202?0100131000?00??000??0?1020??01?0021???1?????????????????????1???????0?203111010?1??00130?4020300000011?31001111002210120100111001011101?0031130002??00?010?0???000?00041121001?10????0?0213120021010100??020001002021?00??2?2010?201?????000220100?????1???10?01?00??03031112100010000001100010012???101???000200?1?20?2011110001211010110121?1?0?0?01?10?00120111?0?012100?2??2??????212110?1?1??00010?0???????0????23000?03211111000111112101?10100000001??0??01???????04440001?14?1111300??111011110?1113000021?001??????02??????????1?????1????1?????1???1???????1???????????????????1?????????????????????000?0?0000000??11024???????01?04?11?1??111111101000?11?1011
Afronatrix_anoscopus         11001??000110140000102111????0100?0??3?2200?221111001222??02010012?010??02?1???1???????????????10011??2000002??1?0??212?000?2??1??1201?0101131000?00??001200210201?01?0021???0?????????????????????1???????0?203111010?1??0013024020310000011031001111003210120100111112111101?0031130222??01?010?0???010?00041121001011????0?0213120021010110??021001002022?00??2?2010?211?????000220100?????120110?02000??01130112110011100???101010012???101?100002011102012010111001211010110121?2?0?0?11?1010312011??0?012201?2??2??????21211011?1?210012?010001000????24200?03311111000111112101?1001000001???0??01???????04420?01?11?1?113??????1011????111????????001??????02??????????1?????1????1?????1???1???????1???????????????????1?????????????????????000?0?0000000??110????????????????1????011111101111?11?1011
Agkistrodon_contortrix       100?1??000110140010102111????0000?0?1112200?2?11010002?3??02110011?0111?02?1???1???????????????10010??1000002??1?0??212?0?0?????????1????????????100??001200?102???21?0021???0?????????????????????1???????0?203110010?1??001302402030010011113100111100221110010011111221110??003113?212??0[0 1]??10?0???00??0?04102?1???12????1?0213110021010110??02000110?021?00??2?20122111?????000220100?????121110?02010??0111?112120100001???100010012???101?100002021102012110111001211110111121?2?0?0?11?101031201?1?1?012200?2??2??????21?11011?1?201012?010001000???????1??01211111000111112101?11021020001?00??01???????04420301?12?1111300??0?1011?10?1113000021?001??????02??????????1?????1????1?????1???1???????1???????????????????1?????????????????????000?0?0000000??11024???????01?04?11????11111?101111?11?1011
Amphiesma_stolatum           11001??000110140000102111????0100?0??3?2200?221111001223??02010012?0?0??02?1???1???????????????10010??2000002??1?0??212?000?2??1??1200?0101131000?00??00120021020??01?0021???0?????????????????????1???????0?203110010?1??0013014020?10000111031001111003210120100111112111101?0031130222??01?010?0???010?000411210010110???0?0213120021010111??021001002022?00??2?2010?211?????000220100?????120110?02010??01130112111011100???101010012???101?100002011102012010112001211011110121?2?0?0?11?1010312011??1?011201?2??2??????21211011?1?210012?010001000????24200?03311111000111112101?1001001001???0??01???????04420301?12?1111300????1011?10?1113000021?001??????02??????????1?????1????1?????1???1???????1???????????????????1?????????????????????000?0?0000000??110???????????????113???011111101111?11?1011
Aparallactus_werneri         100010?0001101?0000101011????0000?0?11001000221100000221??01010013?0111102?0???1???????????????10010??100000???1?1??212?000?3??1??1200?0100131000?00??0012001102???01?0021???0?????????????????????1???????0?0031??0?0?1??00130?1021010001111031001110002201120100111112011101?00311302?3??00?010?0300010?0104?121001?11????0?0213120001010110??020001002021?00??2?2010?111??????00220100?????121111?02??0??010?0111?00010010???101010012???111?10000?01?10201201011100121?010111121?2?0?0?11?10102120113?1?012201?2??2??????21111011?1?200012?000001000????24200?0231?111000111112101?10100010002000??01???????04420?01?11?10113?0????1011??0?11130000???001??????02??????????1?????1????1?????1???1???????1???????????????????1?????????????????????000?0?0000000??11024????????1?0???13???011111100111?11?1011
Atractaspis_irregularis      110?0?02001101?0100101111????0000?0?1000000?231100000221??00010012?011011??????1???????????????10010??2000002??1?1??212?0?0?????????1???????????0?00??0002001102???01?0021?????????????????????????1???????0?103110010?1??00130?40?041010111103100111100221112010011111201110??00311302?3??00??10?0300010?00???????01?11??????021312?0210101????1??00100?021?00??2?20???211?????000210100?????121111?02010??01030112000000010???100010012???111?0?010200110201201011100121?011112120???0?0?11?101021?0111?1?012201?2??2??????01?110???1??01010?0???????0????????0?0101?11???01?1112101?1?????200????0??01???????04442301?11?1?113??????1011??0?1113000????001??????02??????????1?????1????1?????1???1???????1???????????????????1?????????????????????000?0?0000000??11024????????1?0???13???01111?101011?11?1011
Azemiops_feae                110?1??000110140010102111????0000?0?1102200?231100000222??01010012?0110?02?0???1???????????????10010??2000002??1?0??212?0?0?????????1????????????000??1012002102???01?0021???1?????????????????????1???????0?203110010?1??001302402020010011103100111100221112010011111211110??0031130212??00?010?030?01??0?04?02?1??0110???1?0213110021010110??02000110?021?00??2?20110211?????000220100?????120110?02010??0111?1121001000010??100010012???101?1?0001011102012010111001211011111121?2?0?0?11?101001201?1?1?012200?2??2??????21211010?1?200012?010001000???????1??01211111000111112101?10100020001000??01???????04430?01?11?11113??????1011????111????????001??????02??????????1?????1????1?????1???1???????1???????????????????1?????????????????????000?0?0000000??110????????????????1????01111?101111?11?1011
Bothrops_asper               110?1??000110140010102111????0000?0?1112200?2?1101000202??02110011?0111?02?1???1???????????????10010??1000002??1?0??211?0?0?????????1????????????100??001200?102???11?0021???0?????????????????????1???????0?203110010?1??00130240?040010011113100111100221112010011111211110??003113?212??00?010?0???00??1?04102?1???12????1?0213110021010110??02000110?021?00??2?20121211?????000220100?????121110?02010??0111?1121201000010??100010012???101?1?0002021102012110111001211110112121???0?0?11?101031201???1?012200?2??2??????21211011?1?201012?010001000???????1??01211111000111112101?1102102001??00??01???????04441?01?12?11113?0????1011??0?1113000021?001??????02??????????1?????1????1?????1???1???????1???????????????????1?????????????????????000?0?0000000??10024????????1?0???1????11111?101111?11?1011
Causus_sp                    110?1??000110140000102111????0000?0?1112200?2?1111001123??02010011?010??02?1???1???????????????10010??1000002??1?0??211?0?0?????????1????????????000??0002002102???01?0021???0?????????????????????1???????0?203110010?1??001302402041010001113100111100221112010311111211110??003113?212??00??10?0???02??1?04?1??0?????????1?02131100210101????02000110?021?00??2?20110211?????000210100?????121110?02000??0111?112100110100???100010012???101?1?000201110201201011100121?111110120???0?0?01?101021201???1?012200?2??2???????1?11011?1?200012?010001000???????1??0131?111000111112101?11020020001?00??01???????04420301?11?11113??????1011????111????????001??????02??????????1?????1????1?????1???1???????1???????????????????1?????????????????????000?0?0000000??11024????????1?0???13???01111?101111?11?1011
Coluber_constrictor          11001??000110140000102111????0000?0?1102200?221111001223??02010014?010??02?1???1???????????????10011??2000002??1?0??212?000?2??1??1201?0101131000?00??00121021020??01?0021???0?????????????????????1???????0?203111010?1??0013024020311000111031001111003210120100111112111101?003113?222??00?010?0???000?000411210010110???0?0213120021010111??021001002021?00??2?2010?211?????000220100?????120110?02010??01130112101011100???101010012???101?100002011102013010111001211011110121?2?0?0?11?1010312011??1?011201?2??2??????21211011?1?200012?010001000????24000?02211111000111112101?10110000002000??01???????04430?01?12?1011300??0?1011?10?1113000021?001??????02??????????1?????1????1?????1???1???????1???????????????????1?????????????????????000?0?0000000??11024???????01?04?113???011111101111?11?1011
Daboia_russelii              110?1??001110140010102111????0000?0????2200?2?1101001223??02110011?0111?02?1???1???????????????10010??1000002??1?0??211?0?0?????????1????????????000??0012301102???01?0021???0?????????????????????1???????0?203110010?1??001302402040010011113100111100221112010011101211110??003113?222??00??10?0???02??0?04?1??1?????????1?0213110021010110??02000110?021?00??2?20110211?????000220100?????121110?02010??0111?112120110001???100010012???101?1?0102021102012110111001211110111121???0?0?11?101021201?1?1?012200?2??2??????21?11011?1?201012?010001000???????1??01211111000111112101?1102102001??00??01???????04430301?11?1111300????1011??0?11130000???001??????02??????????1?????1????1?????1???1???????1???????????????????1?????????????????????000?0?0000000??11024???????01?04?11????11111?101111?11?1011
Lachesis_muta                110?0??000110140010102111????0000?0??1?2200?2?1101000202??02110011?0111?02?1???1???????????????10010??1000002??1?0??211?0?0?????????1????????????100??000200?102???21?0021???0?????????????????????1???????0?203110010?1??001302402030010011113100111100221112010011110221110??003113?212??00??10?0???00??1?04102?1???12????1?0213110021010110??02000110?021?00??2?20122211?????000220100?????121110?02010??0111?1121201000010??100010012???101?1?0002021102012110111001211110112121???0?0?11?101001201???1?012200?2??2??????21?11011?1?201012?010001000???????1??0121?111000111112101?11021020002000??01???????04442301?12?11113?0????1011?10?1113000021?001??????02??????????1?????1????1?????1???1???????1???????????????????1?????????????????????000?0?0000000??11024????????1?0???1????01111?101111?11?1011
Lampropeltis_getula          11001??000110140000102111????0000?0?1102200?221111001223??02010014?010??02?1???1???????????????10011??2000002??1?0??212?000?2??1??1201?0101131000?00??00120021020??01?0021???0?????????????????????1???????0?203111010?1??0013024020?11000111031001111003211120100111112?11101?003113?222??00??10?0???010?000411200010110???0?0213120021010110??021001002021?00??2?2010?211?????000220100?????120110?02010??01130112110011100???101010012???101?100002011102012010111001211011110121?2?0?0?11?1010312011??1?01120??2??2??????21211011?1?200012?010001000????24000?02211111000111112101?1011000001??00??01???????04442?01?12?1011300????1011?10?1113000021?001??????02??????????1?????1????1?????1???1???????1???????????????????1?????????????????????000?0?0000000??11024???????01?04?11????011111101111?11?1011
Laticauda_colubrina          11001??000110140000102111????0000?0?1102200?2?1101000201??01110012?000??02?1???1???????????????10001??1000002??1?1??212?000?2??????201?01011?10???00??0002302102???01?0021???0?????????????????????1???????0?203110010?1??001300402021000?1????100111100201?1?0100111112?11101?003113?2?4??00??10?0???020?0004?02?001???????1?0213120021010101??0200010???00??0??2?2010?211?????000?20100?????1??111?02000??011101110000111000??100010012???120?10010201110201211011200121?010112121?1?0?0?11?10003120113?1?011200?2??2??????01?11011?1?100012?010001000??????10??0121?111000111112101?10111020001000??01???????04442301?12?11113?0????1011?10?11130000???001??????02??????????1?????1????1?????1???1???????1???????????????????1?????????????????????000?0?0000000??11024???????01?04?113???011111101111?11?1011
Lycophidion_capense          11000??000110140000101111????0000?0?1102200?231100000201??01010012?000??02?0???1???????????????10011??1000002??1?1??212?000?3??1??1200?0100131000?00??2012001102???01?0021???0?????????????????????1???????0?203110010?1??001302402031000001103100111100120112000011111201?101?00311302?3??00??10?0???000?000411210010110???0?0213120021010101??020001002021?00??2?2010?111?????000220100?????120010?02010??01110112100010000???100010012???101?1?0002011102012010111001211011111121?0?0?0??1?1010312011????0??20??2??2??????21211011?1?200011?010001000????23020?03311111010111112101?10010000001??0??01???????04441?01?11?1?113??????1011????111????????001??????02??????????1?????1????1?????1???1???????1???????????????????1?????????????????????000?0?0000000??11024???????01?0????????011111101111?11?1011
Micrurus_fulvius             11010??000110140000102111????0000?0?1102200?221100001221??01010013?000??1??????1???????????????10001??1000002??1?2??201?000?2??????200?01011?10???00??0012301102???01?0021?????????????????????????1???????0?203110010?1??0013014020210000111031001111002211120100111112?11101?00311302?4??00?010?030?000?000??02?0010110???1?0213120021010100??02000100?010??0??2?2010?111?????000220100?????121111?02000??010311110000000100??101010012???101?10010201110201211011100121?011112121?2?0?0?11?10103120111?1?012200?2??2??????21?11011?1?100012?010001000???????0??0121?111000111112101?1010102000?000??01???????04442301?12?1111300??0?1011?10?11130000???001??????02??????????1?????1????1?????1???1???????1???????????????????1?????????????????????000?0?0000000??11024???????01?0??11????011111100111?11?1011
Naja_sp                      10000??000110130010102111????0010?0?1102200?221101001223??01010012?010??02?1???1???????????????10010??1000002??1?0??212?000?2??????201?01011?100??00??0012202102???01?0021???0?????????????????????1???????0?203110010?1??00130240203100001110310011110021?1120100111112111101?0031130212??00??10?030?000?000??02?0010120???1?0213120021010101??02000100?011??0??2?2010?211?????000220100?????121111?02000??011101121000110000??100010012???120?100002011102012010111001211011111121?2?0?0?11?10103120111?1?012201?2??2??????21111011?1?100012?010001000??????10??01211111000111112101?100110200[0 1]??00??01???????04441?01?12?11113?0????1011?10?1113000021?001??????02??????????1?????1????1?????1???1???????1???????????????????1?????????????????????000?0?0000000??10024???????01?04?113???011111100111?11?1011
Natrix_natrix                11001??000110140000102111????0100?0??3?2200?221111001223??02010022?010??02?1???1???????????????10011??2000002??1?0??212?000?2??1??1201?0101131000?00??001200210201?01?0021???0?????????????????????1???????0?203111010?1??0013024020410000011031001111003210120100111112111101?0031130222??00??10?0???010?000411210010110???0?0213120021010111??021001002022?00??2?2010?211?????000220100?????120110?02000??01130112111011100???101010012???101?100002011102012010112001211011110121?2?0?0?11?10103120111?1?01120??2??2??????21211011?1?200012?010001000????24200?03311111000111112101?1001000000???0??01???????04430301?12?11113?0????1011?10?11130000???001??????02??????????1?????1????1?????1???1???????1???????????????????1?????????????????????000?0?0000000??10024????????1?0???13???011111101111?11?1011
Notechis_scutatus            110?0??000110140000102111????0000?0?1102200?221101001223??01010012?010??02?1???1???????????????10011??1000002??1?0??212?000?2???????00?01011?10???00??0012002102???01?0021???0?????????????????????1???????0?203110010?1??00130240203100000110310011110022?1120100111112111101?003113?212??00?010?0???020?0004102?0010??????1?0213120021010101??02000100?011??0??2?2010?211?????000220100?????121111?02000??0111?1121000110000??100010012???120?1001020111020120101110012110111111?1?2?0?0?11?10103120111?1?012200?2??2??????21?11011?1?100012?0100?1000??????10??02311111000111112101?1001102001??00??01???????04430?01?11?1111300??0?1011?10?1113000021?001??????02??????????1?????1????1?????1???1???????1???????????????????1?????????????????????000?0?0000000??11024????????1?0????????111111101111?11?1011
Pareas_hamptoni              11001??000110140000100111????0000?0?10?2200?231101000202??01010011?010??02?0???1???????????????10010??2000002??1?0??212?0?0?2??1??1202??????11000?00??201?0011020??01?0021???0?????????????????????1???????0?10310?000?1??0013024020300000111031001111002210100100111012011101?0031130222?000?010?0???000?000??12?101?110???0?0213120021010101??020001002021?00??2?2010?211?????000220100?????120010?02000??011101121000110000??100010012???101?1?000201110201201011100121?01111112202?0?0?10?1010012011??1?01220??2??2??????212110?1?1?200011?0?0001000????1??10?0221?111000111??2101?101200000[0 1]???0??01???????04440401?11?1011300??0?1011?10?11130000???001??????02??????????1?????1????1?????1???1???????1???????????????????1?????????????????????000?0?0000000??110?????????????????????011111101101?11?1011
Thamnophis_marcianus         11001??000110140000102111????0100?0??3?2200?221111001223??02010012?010??02?1???1???????????????10011??2000002??1?0??212?000?2??1??1200?0101131000?00??00120021020??01?0021???0?????????????????????1???????0?203111010?1??0013014020410000011031001111003210120100111112111101?003113?222??00??10?0???010?00041121001?110???0?0213120021010111??021001002022?00??2?2010?211?????000220100?????120110?02000??01130112111011100???101010012???111?100102011102012010112001211011110121?2?0?0?11?1010312001??1?011201?2??2??????21211011?1?200012?010001000????24200?03311111000111112101?1001000001??00??01???????04420301?12?1111300????1011?10?1113000021?001??????02??????????1?????1????1?????1???1???????1???????????????????1?????????????????????000?0?0000000??11024???????01?04?113???111111101111?11?1011
Xenochrophis_piscator        11001??000110140000102111????0100?0??3?2200?221111001223??02010012?010??02?1???1???????????????10011??2000002??1????212?000?2??1??1200?0101131000?00??00120021020??01?0021???0?????????????????????1???????0?203111010?1??0013024020310000011031001111003210120100111112111100?003113?222??00?010?0???010?0004112?0010110???0?0213120021010111??021001002022?00??2?2010?211?????000220100?????120110?02000??01130112111011100???101010012???111?100102011102012010111001211011110121?2?0?0?11?10103120111?1?011201?2??2??????21211011?1?210012?010001000????24200?03311111000111112101?1011000001??00??01???????04420301?12?1111300????1011?10?1113000021?001??????02??????????1?????1????1?????1???1???????1???????????????????1?????????????????????000?0?0000000??110????????????????13???011111101111?11?1011
Xenodermus_javanicus         11101??001110130000101111????0010?0??3?2200?2?1100000201??01010012?0110101?1???1???????????????10011??2000002??1?0??212?000?2??1??1202?1????31000?00??001200100201?01?0021???1?????????????????????1???????0?203111010?1??0013014020200000111031001110002200100110110001011101?0021130202?00[0 1]?010?0???001?00041?21001???????0?0213120021010110??021001002021100??2?2010?211?????000220100?????121111?01000??03010111000010000???10?010012???101?1?0102011102012110111001211011110121?2?0?0?01?1010012011??1?012101?2??2??????1121101111?200012?010001000????20000?03311111000111112101?10100000001000??01???????04430301?12?1111300??0?1011?10?1113000021?001??????02??????????1?????1????1?????1???1???????1???????????????????1?????????????????????000?0?0000000??11024??????001?04?11?1??011110101000?11?1011
Coniophis_precedens          ??????????00???????????0??0?????????????????????????????????????????????????????????????????????????????????????????????001?010000000000000000000?00?????????????0???????0??0??0?000???????????00???????????????????????????????????????????????????????????????????????????????0????????????????????????0??????????????????????????????????????????????00????00????0????????????????????????????????????????????????????????????????????????????????????????????????????????????111?0?0????0?1?0???0?0????????????????????????????????????????????????????????????????100000111??1?01?0????0000????????????????????????????1001310000000?0100??1?????????????????????????????????????????????????????????????????????????????????????????????????????????????????????????????????????????????????0100??0????????
Tetrapodophis_amplectus      1?0?0???????01?00?000????????00?0?0????????????????????????????0???0???????????000???00????2???1????????????????????2???????01??0???0???????????0??????????????????????????????????????????????????0???000??????????????1?10?????0???????????????????0???????????????????????????????????????????????????????????????????????????????????????????????????????????????????????????????????????????????????????????????????????????????????????????????????????????????????0?011???11?????????0?0??00100?00?????????????????????0??????????????????????????1??1?00??1??1?10000011???1?01?0????????????????????????044????021111001310??0?0?00??0?0103?00?20?0???????????????????????????????0111??0???01000???02?11???????1?30000?010????0????1?1??0??????????000000?????????????????????????????????100??000??????
Najash_rionegrina            ?1??????????0???0???02?10????00??0010??0000022?00?0?0??2??0110?02???1??000?12001???????????????1?001?01000010111?0??20??????1??1??1000?0???030000?0???00?1001??2??001?0010??02?1?00020?00?100?101??1???????0?20000?00001??101300?0???00001?11?2?0?111???0???0??0??1???????0101???1?????????????101?000??0?00020?0?????0003?0??????10??00?0000??????0?1010?000?00?1?1?00?001?????00012000?1????010010?00??0??010100?10000000??10000??????0???11??0?000000?0????201?10001100?011111122000000??101?000100111?1?01110??01002??10??10??00001?100?10?00000??00????2???0???2????00??1????1??1?0????????????????????????044?????????100130?110?0101110?0103000?20?0?1??????????????????1?????1????0112??01??01001???1???????????????????010???????????????????0???????00??????????????????????????????00010100??00??0????
Dinilysia_patagonica         ??????????1?????????02010????000?0010??0000022000?000??2??01100022?0110000?12001???????????????10001?01000010111?0??200?00011??1111000?0000030000?0002000100100200001?0010??02?0??00??000?100?101001???????0?20000?00?01??101300?0??00000111102?0????0????0?????????????????01????????????0??0?10??0000?0?0002000??0100003?0?0011310000000000???0100?101000000000101000?001?????00012010?1????010010?00000??010100110000000??100?000100?0???100?0000000000??0120101100110??0??111121?00000?11010000100113?1?011101201?020?10??1001000010100010?0????1?00????2?0?0??2?1?1?10?011???2?01?0001?0000????????????????044????02??01?0130011001011?10??????00?20?0???????????????????????????????????????????????????????????????????????????????????????????0?0?0?00000????11???????????????????????000101000?0?000????
Eupodophis_descouensis       1110?0????1?0??00?0?0???1????0010?00??????0?2?11??0?00?????????0????????00??????????????????????????????????????????????0???1??1?1??01???????0??0?000????????0?2?????????0??0??0??????0?0?2?????1??1???????0???31?101001??011301?0?00000?01?????0??????????????????????????10????????0??????????0???0??????0?4102?0???11????1?021?11??1100000???0200?1?0201????????203??????????00???????????????????????0????????1??1???????????0??????????1??????1?????????????????????1?01????1?200???????????????0?????????????01?010?10??1???0??????????0?????????0??????000??3?1?11?0??11???2?0??1????00?0????????????????04420????13?1001301??010?111?1?10?3????20?001??????0???????????1?????1????0112??0???01001???1???????????????????011??????1????????????????0?000000???1????????????????????????11?1110???0001?????
Haasiophis_terrasanctus      1110?0????1001????0?02111????0010001???00000??1?????00?1??0?0??012?0????1??????1???????????????1?001?0?000001111?1??20??0???11?1111201??????300?0?00??00?100100?00??1?0010?????0??????0?0?2????????1???????0?20310101001??00130??0?00000?????????????????????????????????????????????0?????????10???????0????4?02?0???12????1?021311?01100000???0200?10020111000?2?203????1?????000120?0?1???????????00??0???10???1??10?0?0??00??0??????1???1?????0???00??????????11?00?21?011111121?0?000?1101??00100211?1?01110??010010110??121?00001?100010?000????00??0?23000?0331?111000111??2?01?0?1??00?0????????????????04420??1?13?1?11?10??010??11?1??1?3000?20?101??????0???????????1?????1????0112??01??01001???1???????0???????????011??????111??1???????000?0?000000???1????????????????????????111111000?00011????
Pachyrhachis_problematicus   1?1??0????1???????????11??????????????????00???????????????????0?2?0????00?1???1???????????????1?001???0000?11?1?0???0??0???11?111??0???????300?0?00??20?100?00200??1?00?0???1?0???0??0?0?2?????1??1???????0?2031?101001??01130?40?00000????????????????????????????????????????????????????????0???????????????2?0???????????021311?01100000???02?0?10020???000?2?20?????1?????000??0?0?????????????????0????????1??????????0??????????????1?????????00?????????????0??21?01?11112200??????101?100??02??????1??0??01?010?10????????001?1????0?????????0???????00??22??11??001????2?0???????0??0????????????????044????1?13?1?01?01??010?1?1?1?11???00????101??????0???????????1?????1????0112??01??01001???1???????0???????????011??????11?1?????????000?0?00000????1?????????????????????????1?1?1????0?011????
Wonambi_naracoortensis       ?????0????1???????????1???????????01???00?0?2?11?00000????01???012??111000?1???1???????????????1?001???????11????0???01?000?1??1111200?0100030000?00?????1??????0????????0??????????????????????1??????????0?20311?0?0???????????????0?0??????3?????????????????????????????????????????????????????0???0???04102?0???0003?0??02??10???0????????02?000?020000?0?01?2?0??????????0????????1????11?0?0?00???????01?01101??0????1111??10???1?????0?0??0111?01???1?1??1??11?11?01?1?0121?1??????1?1?1?????????????1???????????????1?1100001?100??0?010????0???0?23000????1?111000111??2?01?00???0000????????????????0????????????0?130011110101?10??1??????20?0???????????????????????????????????????????????????????????????????????????????????????????????????????????????????????????????????111?010???0?01?????
Yurlunggur_camfieldensis     1?0000??0110??????0102111????00100010000000?2?110???00?1??0?01?013?0011000?12001???????????????10001???????11??1?2??201??00?11?1111200?01?0030??0?000????100100200??1?0010??02?0?0?0??000?100?001??1???????0??0310?0???1??101300?0???000??????3?0?1111???201100?????????100101???2012?2?1???0??10??3?0010????4102?0???0003?0??021310???0?0000???020000002000000001?2000?00??????0????????1????11?0?0?00?0????1011011010?0????11110?10???1???????0??0111??1?????1??1??11?11?0????0122?1?0??????1??????0??1???0?1?0????????????????????????????0??????????????230?0?0??1?111000111??2?01?0?10?0000????????????????0??????1?????011300?1110101110?????????20?0??????????????????????????????????????????????????????????????????????????????????????????????????????????1????????????????????????111?010?0?0?01?????
Sanajeh_indicus              1?0?00????1???????01???????????????????????????????????????????011?01???0??????000???0010202?0010001??1000?10111?0??200?????11?10?1?00?00?003???0?00????????????0???1??????????????????????????????0??1000?0020000??00??11??????????????0011102???11?????2??????????????????????????????????????0?0?????0?00?200210???0003????01???0?????0?00???010?????2????????????????01?????00??2??0?1????0100???000?0?????1001??0??????????????????0???????????????00???1????1??01?00?01?11?121?0????????1??0??????1???0???0??01?020?1???1?????001??????0??????????????23?0021??1?100000111??1?0??0?01?0000?????????????????44??????????0?130?110?0101?10????????????0?????????????????????????????????????????????????????????????????????????????????????????????????00000??????????????????????????????000010???0????????
Vasuki_indicus               ????????????????????????????????????????????????????????????????????????????????????????????????????????????????????????????????????????????????????????????????????????????????????????????????????????????????????????????????????????????????????????????????????????????????????????????????????????????????????????????????????????????????????????????????????????????????????????????????????????????????????????????????????????????????????????????????????????????????????????????????????????????????????????????????????????????????????????????????????????????????????????????????????????????????0??????1?????001300?1110101110?????????????????????????????????????????????????????????????????????????????????????????????????????????????????????????????????????????????????????1????0????????
Madtsoia_pisdurensis         ???????????????????????????????????????????????????????????????????????????????????????????????????????????????????????????????????????????????????????????????????????????????????????????????????????????????????????????????????????????????????????????????????????????????????????????????????????????????????????????????????????????????????????????????????????????????????????????????????????????????????????????????????????????????????????????????????????????????????????????????????????????????????????????????????????????????????????????????????????????????????????????????????????????????????????1???????130?11110110110?????????????????????????????????????????????????????????????????????????????????????????????????????????????????????????????????????????????????????1????0????????
Gigantophis_garstini         ???????????????????????????????????????????????????????????????????????????????????????????????????????????????????????????????????????????????????????????????????????????????????????????????????????????????????????????????????????????????????????????????????????????????????????????????????????????????????????????????????????????????????????????????????????????????????????????????????????????????????????????????????????????????????????????????????????????????????????????????????????????????????????????????????????????????????????????????????????????????????????????????????????????????????????1?????00131011110100110?????????????????????????????????????????????????????????????????????????????????????????????????????????????????????????????????????????????????????1????1????????
Madtsoia_madagascariensis	 ?????????????????????????????????????????????????????????????????????????????????????????????????????????????????????????????????????????????????????????????????????????????????????????????????????????????????????????????????????????????????????????????????????????????????????????????????????????????????????????????????????????????????????????????????????????????????????????????????????????????????????????????????????????????????????????????????????????????????????????????????????????????????????????????????????????????????????????????????????????????????????????????????????????????????????????????01130111110110110?01??1?0020?0????????????????????????????????????????????????????????????????????????????????????????????????????????????????????????????????????????1????1????????
Madtsoia_camposi	         ????????????????????????????????????????????????????????????????????????????????????????????????????????????????????????????????????????????????????????????????????????????????????????????????????????????????????????????????????????????????????????????????????????????????????????????????????????0?????1???0???????????0??????????????????????????????????????????????????????????????????????????????????????????????????????????????????????????????????????????????0???12321?0??????1?????????????????????????????????????????????????????????????????????????0?????????2??????????0??????????????????0????????????01130??1110101110??11???00???0????????????????????????????????????????????????????????????????????????????????????????????????????????????????????????????????????????1?????????????
Madtsoia_bai                 ????????????????????????????????????????????????????????????????????????????????????????????????????????????????????????????????????????????????????????????????????????????????????????????????????????????????????????????????????????????????????????????????????????????????????????????????????????????????????????????????????????????????????????????????????????????????????????????????????????????????????????????????????????????????????????????????????????????????????????????????????????????????????????????????????????????????????????????????????????????????????????????????????????????????0??????1?1???001301?1110101110????????????0????????????????????????????????????????????????????????????????????????????????????????????????????????????????????????????????????????1????1????????
Platyspondylophis            ???????????????????????????????????????????????????????????????????????????????????????????????????????????????????????????????????????????????????????????????????????????????????????????????????????????????????????????????????????????????????????????????????????????????????????????????????????????????????????????????????????????????????????????????????????????????????????????????????????????????????????????????????????????????????????????????????????????????????????????????????????????????????????????????????????????????????????????????????????????????????????????????????????????????????????1?????0113?0?11?010111??????????????????????????????????????????????????????????????????????????????????????????????????????????????????????????????????????????????????????1????0????????
Nidophis                     ???????????????????????????????????????????????????????????????????????????????????????????????????????????????????????????????????????????????????????????????????????????????????????????????????????????????????????????????????????????????????????????????????????????????????????????????????????????????????????????????????????????????????????????????????????????????????????????????????????????????????????????????????????????????????????????????????????????????????????????????????????????????????????????????????????????????????????????????????????????????????????????????????????????????????????1???????131011110111110?????0?0?20?0????????????????????????????????????????????????????????????????????????????????????????????????????????????????????????????????????????1????1????????
Menarana_laurasiae           ???????????????????????????????????????????????????????????????????????????????????????????????????????????????????????????????????????????????????????????????????????????????????????????????????????????????????????????????????????????????????????????????????????????????????????????????????????????????????????????????????????????????????????????????????????????????????????????????????????????????????????????????????????????????????????????????????????????????????????????????????????????????????????????????????????????????????????????????????????????????????????????????????????????????????????????????131?11110111?10?????????????????????????????????????????????????????????????????????????????????????????????????????????????????????????????????????????????????????1????0????????
Menarana_madagascarensis 	 ??????????????????????????????????????????????????????????????????????????????????????????????????????????????????????????????????????????????????????????????????????????????????????????????????????????????????????????????????????????????????????????????????????????????????????????????????????????????????????????????????????????????????????????????????????????????????????????????????0?0000???????????1???????????????????????????????????1????????0?1???0????????????????????????????????????????????????????????????????????????????????????????????????????????????????????????????????????????????????????????1310?111011?110????????????0????????????????????????????????????????????????????????????????????????????????????????????????????????????????????????????????????????1????0????????
Powellophis	                 ??????????????????????????????????????????????????????????????????????????????????????????????????????????????????????????????????????????????????????????????????????????????????????????????????????????????????????????????????????????????????????????????????????????????????????????????????????????????????????????????????????????????????????????????????????????????????????????????????????????????????????????????????????????????????????????????????????????0010??????????????????????????????????????????????????????????????????????????????????????????????????????????????????????????????????0??????1?1???01130001110110110????????????0????????????????????????????????????????????????????????????????????????????????????????????????????????????????????????????????????????1????0????????
Nanowana_godhelpi	         ??????????????????????????????????????????????????????????????????????????????????????????????????????????????????????????????????????????0?????????????????????????????????????????????????????????????????????????????????????????????????????????????????????????????????????????????????????????????0???????2????1?1??????0?????????????????0????????????????????????????????????????????????????????????????????????????????????????????????????????????????????????10010???1?311???????????0??????????????????????????????????????????111??00?1????????????????????????????????????????????????????????????????????????01130011110111110?011?????????????????????????????????????????????????????????????????????????????????????????????????????????????????????????????????????????????????1????1????????
Adinophis	                 ???????????????????????????????????????????????????????????????????????????????????????????????????????????????????????????????????????????????????????????????????????????????????????????????????????????????????????????????????????????????????????????????????????????????????????????????????????????????????????????????????????????????????????????????????????????????????????????????????????????????????????????????????????????????????????????????????????????????????????????????????????????????????????????????????????????????????????????????????????????????????????????????????????????????????????????????130?1111010011??????????????????????????????????????????????????????????????????????????????????????????????????????????????????????????????????????????????????????1????0????????
Patagoniophis	             ?????????????????????????????????????????????????????????????????????????????????????????????????????????????????????????????????????????????????????????????????????????????????????????????????????????????????????????????????????????????????????????????????????????????????????????????????????????????????????????????????????????????????????????????????????????????????????????????????????????????????????????????????????????????????????????????????????????????????????????????????????????????????????????????????????????????????????????????????????????????????????????????????????????????????????????????11131111110100110???????00????????????????????????????????????????????????????????????????????????????????????????????????????????????????????????????????????????????1????0????????
Gigantophis_sp	             ???????????????????????????????????????????????????????????????????????????????????????????????????????????????????????????????????????????????????????????????????????????????????????????????????????????????????????????????????????????????????????????????????????????????????????????????????????????????????????????????????????????????????????????????????????????????????????????????????????????????????????????????????????????????????????????????????????????????????????????????????????????????????????????????????????????????????????????????????????????????????????????????????????????????????????????????131??1110110110?????????????????????????????????????????????????????????????????????????????????????????????????????????????????????????????????????????????????????1????0????????
;

hold 10000;

proc /;
