# Supplementary material for: Largest known madtsoiid snake from warm Eocene period of India suggests intercontinental Gondwana dispersal
Source: Sci Rep. 2024 Apr 18;14:8054. doi: 10.1038/s41598-024-58377-0 (PMC11549349; doi:10.1038/s41598-024-58377-0)
Supplement: Supplementary file 4 — Supplementary Information 4. [file 41598_2024_58377_MOESM4_ESM.txt]

taxname =;
xread
656 22
&[numeric]
Najash_rionegrina            ?1??????????0???0???02?10????00??0010??0000022?00?0?0??2??0110?02???1??000?12001???????????????1?001?01000010111?0??20??????1??1??1000?0???030000?0???00?1001??2??001?0010??02?1?00020?00?100?101??1???????0?20000?00001??101300?0???00001?11?2?0?111???0???0??0??1???????0101???1?????????????101?000??0?00020?0?????0003?0??????10??00?0000??????0?1010?000?00?1?1?00?001?????00012000?1????010010?00??0??010100?10000000??10000??????0???11??0?000000?0????201?10001100?011111122000000??101?000100111?1?01110??01002??10??10??00001?100?10?00000??00????2???0???2????00??1????1??1?0????????????????????????0001000??0??01011?100011100001?011110000121?11111111021001010?01
Sanajeh_indicus              1?0?00????1???????01???????????????????????????????????????????011?01???0??????000???0010202?0010001??1000?10111?0??200?????11?10?1?00?00?003???0?00????????????0???1??????????????????????????????0??1000?0020000??00??11??????????????0011102???11?????2??????????????????????????????????????0?0?????0?00?200210???0003????01???0?????0?00???010?????2????????????????01?????00??2??0?1????0100???000?0?????1001??0??????????????????0???????????????00???1????1??01?00?01?11?121?0????????1??0??????1???0???0??01?020?1???1?????001??????0??????????????23?0021??1?100000111??1?0??0?01?0000?????????????????00000??????010?????0011???001??11?102??????1?????1?????0?????11
Wonambi_naracoortensis       ?????0????1???????????1???????????01???00?0?2?11?00000????01???012??111000?1???1???????????????1?001???????11????0???01?000?1??1111200?0100030000?00?????1??????0????????0??????????????????????1??????????0?20311?0?0???????????????0?0??????3?????????????????????????????????????????????????????0???0???04102?0???0003?0??02??10???0????????02?000?020000?0?01?2?0??????????0????????1????11?0?0?00???????01?01101??0????1111??10???1?????0?0??0111?01???1?1??1??11?11?01?1?0121?1??????1?1?1?????????????1???????????????1?1100001?100??0?010????0???0?23000????1?111000111??2?01?00???0000????????????????111?00??1?01010?111?01111??001?111111110010?10120010110000011001
Yurlunggur_camfieldensis     1?0000??0110??????0102111????00100010000000?2?110???00?1??0?01?013?0011000?12001???????????????10001???????11??1?2??201??00?11?1111200?01?0030??0?000????100100200??1?0010??02?0?0?0??000?100?001??1???????0??0310?0???1??101300?0???000??????3?0?1111???201100?????????100101???2012?2?1???0??10??3?0010????4102?0???0003?0??021310???0?0000???020000002000000001?2000?00??????0????????1????11?0?0?00?0????1011011010?0????11110?10???1???????0??0111??1?????1??1??11?11?0????0122?1?0??????1??????0??1???0?1?0????????????????????????????0??????????????230?0?0??1?111000111??2?01?0?10?0000????????????????111?00?01??1010111100111???0010111111100010010120020121201001001
Vasuki_indicus               ????????????????????????????????????????????????????????????????????????????????????????????????????????????????????????????????????????????????????????????????????????????????????????????????????????????????????????????????????????????????????????????????????????????????????????????????????????????????????????????????????????????????????????????????????????????????????????????????????????????????????????????????????????????????????????????????????????????????????????????????????????????????????????????????????????????????????????????????????????????????????????????????????????????????????????????0101111?0101???00??011111000010?1112110112110111131?
Madtsoia_pisdurensis         ?????????????????????????????????????????????????????????????????????????????????????????????????????????????????????????????????????????????????????????????????????????????????????????????????????????????????????????????????????????????????????????????????????????????????????????????????????????????????????????????????????????????????????????????????????????????????????????????????????????????????????????????????????????????????????????????????????????????????????????????????????????????????????????????????????????????????????????????????????????????????????????????????????????????????????????????101011?0101???10???11111100010?1112111110100?01121?
Nanowana_godhelpi	         ??????????????????????????????????????????????????????????????????????????????????????????????????????????????????????????????????????????0?????????????????????????????????????????????????????????????????????????????????????????????????????????????????????????????????????????????????????????????0???????2????1?1??????0?????????????????0????????????????????????????????????????????????????????????????????????????????????????????????????????????????????????10010???1?311???????????0??????????????????????????????????????????111??00?1??????????????????????????????????0????????????????????????????????????0101111?00111??00??111110111110?11111101111101000?0?
Nanowana_schrenki            ??????????????????????????????????????????????????????????????????????????????????????????????????????????????????????????????????1?????????????????????????????????????????????????????????????????????????????????????????????????????????????????????????????????????????????????????????????????????0?????1?2?1????0??????0??????????????????????????????????????????????????????????????????????????????????????????????????????????????????????????????????????????10010???12321?????????????????????????????????????????????????????????????????????????1??????111??????????????1?????????????????????????????????????10???1?1011???00???11110100110??111010201011?100?0?
Gigantophis_garstini         ????????????????????????????????????????????????????????????????????????????????????????????????????????????????????????????????????????????????????????????????????????????????????????????????????????????????????????????????????????????????????????????????????????????????????????????????????????????????????????????????????????????????????????????????????????????????????????????????????????????????????????????????????????????????????????????????????????????????????????????????????????????????????????????????????????????????????????????????????????????????????????????????????????????????????????????0101011?0101???00??011111101010?1112101102110010111?
Madtsoia_madagascariensis	 ???????????????????????????????????????????????????????????????????????????????????????????????????????????????????????????????????????????????????????????????????????????????????????????????????????????????????????????????????????????????????????????????????????????????????????????????????????????????????????????????????????????????????????????????????????????????????????????????????????????????????????????????????????????????????????????????????????????????????????????????????????????????????????????????????????????????????????????????????????????????????????????????????????????????????????????10101111?01111??00??111111000010?11121021120000111011
Madtsoia_camposi	         ????????????????????????????????????????????????????????????????????????????????????????????????????????????????????????????????????????????????????????????????????????????????????????????????????????????????????????????????????????????????????????????????????????????????????????????????????????0?????1???0???????????0??????????????????????????????????????????????????????????????????????????????????????????????????????????????????????????????????????????????0???12321?0??????1?????????????????????????????????????????????????????????????????????????0?????????2??????????0?????????????????????????????10101111?01111??00??101111200010??11210011001011011?1
Madtsoia_bai                 ????????????????????????????????????????????????????????????????????????????????????????????????????????????????????????????????????????????????????????????????????????????????????????????????????????????????????????????????????????????????????????????????????????????????????????????????????????????????????????????????????????????????????????????????????????????????????????????????????????????????????????????????????????????????????????????????????????????????????????????????????????????????????????????????????????????????????????????????????????????????????????????????????????????????????????????010?111?0111???001?011111010010??0221020100000?010?1
Platyspondylophis            ????????????????????????????????????????????????????????????????????????????????????????????????????????????????????????????????????????????????????????????????????????????????????????????????????????????????????????????????????????????????????????????????????????????????????????????????????????????????????????????????????????????????????????????????????????????????????????????????????????????????????????????????????????????????????????????????????????????????????????????????????????????????????????????????????????????????????????????????????????????????????????????????????????????????????????????01011?1?0111???0???111111110010????21101120100200?0?
Nidophis                     ???????????????????????????????????????????????????????????????????????????????????????????????????????????????????????????????????????????????????????????????????????????????????????????????????????????????????????????????????????????????????????????????????????????????????????????????????????????????????????????????????????????????????????????????????????????????????????????????????????????????????????????????????????????????????????????????????????????????????????????????????????????????????????????????????????????????????????????????????????????????????????????????????????????????????????????1?101111?0011???00???11110201110?11210102021111000?01
Menarana_laurasiae           ?????????????????????????????????????????????????????????????????????????????????????????????????????????????????????????????????????????????????????????????????????????????????????????????????????????????????????????????????????????????????????????????????????????????????????????????????????????????????????????????????????????????????????????????????????????????????????????????????????????????????????????????????????????????????????????????????????????????????????????????????????????????????????????????????????????????????????????????????????????????????????????????????????????????????????????????10??11?0111???00???11111010010?00121001000100?00?1?
Menarana_nosymena       	 ??????????????????????????????????????????????????????????????????????????????????????????????????????????????????????????????????????????????????????????????????????????????????????????????????????????????????????????????????????????????????????????????????????????????????????????????????????????????????????????????????????????????????????????????????????????????????????????????????0?0000???????????1???????????????????????????????????1????????0?1???0??????????????????????????????????????????????????????????????????????????????????????????????????????????????????????????????????????????????????????101111?0011????0???11111010010??0220000120101100?11
Powellophis	                 ??????????????????????????????????????????????????????????????????????????????????????????????????????????????????????????????????????????????????????????????????????????????????????????????????????????????????????????????????????????????????????????????????????????????????????????????????????????????????????????????????????????????????????????????????????????????????????????????????????????????????????????????????????????????????????????????????????????0010??????????????????????????????????????????????????????????????????????????????????????????????????????????????????????????????????????????????0101111?0011???101?111111000110?01121001101101000?11
Adinophis	                 ?????????????????????????????????????????????????????????????????????????????????????????????????????????????????????????????????????????????????????????????????????????????????????????????????????????????????????????????????????????????????????????????????????????????????????????????????????????????????????????????????????????????????????????????????????????????????????????????????????????????????????????????????????????????????????????????????????????????????????????????????????????????????????????????????????????????????????????????????????????????????????????????????????????????????????????????101?11?0111???0????01111?10010?1112010??10201200?0?
Patagoniophis	             ????????????????????????????????????????????????????????????????????????????????????????????????????????????????????????????????????????????????????????????????????????????????????????????????????????????????????????????????????????????????????????????????????????????????????????????????????????????????????????????????????????????????????????????????????????????????????????????????????????????????????????????????????????????????????????????????????????????????????????????????????????????????????????????????????????????????????????????????????????????????????????????????????????????????????????????0101111?0011???00??111110001110?11110102011111100?01
Gigantophis_sp	             ?????????????????????????????????????????????????????????????????????????????????????????????????????????????????????????????????????????????????????????????????????????????????????????????????????????????????????????????????????????????????????????????????????????????????????????????????????????????????????????????????????????????????????????????????????????????????????????????????????????????????????????????????????????????????????????????????????????????????????????????????????????????????????????????????????????????????????????????????????????????????????????????????????????????????????????????101?11???11???00????11??00??10???121101100100??0?1?
Alamitophis_tingamarra       ???????????????????????????????????????????????????????????????????????????????????????????????????????????????????????????????????????????????????????????????????????????????????????????????????????????????????????????????????????????????????????????????????????????????????????????????????????????????????????????????????????????????????????????????????????????????????????????????????????????????????????????????????????????????????????????????????????????????????????????????????????????????????????????????????????????????????????????????????????????????????????????????????????????????????????????1?101111?0011???00???11110201110?11210112101?01000?01
Alamitophis_elongatus        ???????????????????????????????????????????????????????????????????????????????????????????????????????????????????????????????????????????????????????????????????????????????????????????????????????????????????????????????????????????????????????????????????????????????????????????????????????????????????????????????????????????????????????????????????????????????????????????????????????????????????????????????????????????????????????????????????????????????????????????????????????????????????????????????????????????????????????????????????????????????????????????????????????????????????????????1?101111?0111???00???11110211110?11200100011111000?0?

;

hold 10000;

proc /;
